# Supplementary material for: Heterogeneous impacts of ocean thermal forcing on ice discharge from Greenland's peripheral tidewater glaciers over 2000–2021
Source: Sci Rep. 2024 May 17;14:11316. doi: 10.1038/s41598-024-61930-6 (PMC11101662; doi:10.1038/s41598-024-61930-6)
Supplement: Supplementary file 1 — Supplementary Table S1. [file 41598_2024_61930_MOESM1_ESM.xlsx]

## Sheet: Table_S1
		Supplementary Table
		to
		Heterogeneous impacts of ocean thermal forcing on ice discharge from Greenland's peripheral tidewater glaciers over 2000-2021
		by
		Marco Möller, Beatriz Recinos, Philipp Raster & Ben Marzeion
		Table S1: The columns show the years of the study period (2000-2021), annual ice discharge D_i (D_i in [Gt a-1]), its uncertainty U_D_i (U_D_i in [Gt a-1]) and annual ocean thermal forcing (OTF_i in [K]) for each of the seven sectors i considered.
		The sectors (_i in the column headers) are given according to Fig. 1a and are indicated by their respective abbreviation (i = N, NE, E, SE, S, W and NW). The total over all seven sectors (i = All) is given in addition.
		Year	D_N	U_D_N	OTF_N	D_NE	U_D_NE	OTF_NE	D_E	U_D_E	OTF_E	D_SE	U_D_SE	OTF_SE	D_S	U_D_S	OTF_S	D_W	U_D_W	OTF_W	D_NW	U_D_NW	OTF_NW	D_All	U_D_All	OTF_All
		2000	0.760249	0.211048	-0.0203458	1.63355	1.80006	0.0828622	0.225721	0.0619784	0.552461	0.81573	0.468233	1.09664	1.08568	1.45112	3.485	0.0909459	0.0643164	2.86275	0.556404	0.244244	0.927656	5.16828	4.2912	1.46036
		2001	1.16641	0.318494	-0.0192558	1.8587	1.45719	0.152869	0.247992	0.124315	0.691647	0.754119	0.570513	1.14994	1.15004	1.21873	3.81109	0.0883368	0.0712786	3.16684	0.859934	0.604294	0.946625	6.12553	4.25354	1.59276
		2002	0.804568	0.260078	-0.0233674	1.70829	2.3711	0.208943	0.231518	0.0762738	0.868627	0.817158	0.573932	1.35474	1.21464	1.36459	3.36066	0.0881311	0.0619713	2.87129	0.781913	0.27417	1.1056	5.64621	4.77568	1.57685
		2003	0.798066	0.174926	-0.024068	1.66181	2.37545	0.229504	0.263595	0.0978264	0.906535	0.88872	0.613664	1.84228	1.17839	1.6822	5.00245	0.0743271	0.0542675	3.60023	0.887895	0.607645	1.17459	5.7528	5.8018	2.17713
		2004	0.766948	0.200543	-0.0241029	1.38991	1.27441	0.0234439	0.251718	0.0749581	0.888984	0.899601	0.619146	1.38943	1.25484	1.27052	4.04743	0.0755625	0.0608277	3.45279	0.828099	0.313049	0.949034	5.46668	3.79579	1.76214
		2005	0.797607	0.242757	-0.0257919	1.53666	1.49084	0.0169138	0.244679	0.0602292	0.731888	0.749783	0.573731	1.32173	1.16612	1.30711	4.50673	0.072582	0.0592517	3.26373	0.870488	0.284864	0.763578	5.43792	4.00748	1.80564
		2006	0.998822	0.292512	-0.0217878	1.29824	1.08231	-0.00100419	0.275422	0.102136	0.613991	0.625236	0.397966	1.19727	1.17256	1.06092	3.37049	0.0645739	0.0558648	3.13135	0.900885	0.379709	1.09608	5.33574	3.38281	1.49418
		2007	1.09227	0.305776	-0.0258423	1.40166	1.13114	-0.00124323	0.249047	0.103435	0.520763	0.58639	0.385814	1.35358	1.2006	1.29101	3.88317	0.0697592	0.0624851	3.03834	0.819392	0.254369	1.08791	5.41911	3.28859	1.65089
		2008	1.16791	0.298921	-0.00825629	1.18273	1.01852	0.110826	0.244434	0.111339	1.1053	0.66674	0.505118	1.38159	1.11703	1.41448	3.74956	0.0756253	0.0685206	3.21351	0.76765	0.207411	1.25827	5.22213	3.42687	1.725
		2009	1.19827	0.369082	-0.0157456	1.08158	1.28229	0.0393056	0.224006	0.0972883	1.30008	0.648954	0.438495	1.71213	1.02136	1.1249	4.66039	0.0759026	0.0712509	3.2192	0.721552	0.363378	1.55284	4.97162	3.74886	2.08334
		2010	1.24422	0.514419	-0.0121993	1.14755	1.1683	0.103891	0.230412	0.0918241	1.44161	0.718337	0.545179	1.77314	1.14745	1.43481	5.55061	0.0575537	0.0526819	4.43057	0.875367	0.466303	1.20124	5.42088	4.15219	2.381
		2011	0.799804	0.281682	-0.0135421	1.50466	1.53396	0.0258674	0.228553	0.075645	0.903856	0.672462	0.475749	1.06862	1.07153	1.37968	4.02064	0.0612016	0.0428434	3.09387	0.960004	0.292449	1.09169	5.29821	4.46882	1.63194
		2012	0.800078	0.305839	0.00740952	1.29345	1.53556	0.117995	0.217167	0.0603585	1.3262	0.694807	0.382033	1.52043	0.987519	1.00069	3.93071	0.0581168	0.0433927	3.49724	0.901692	0.274792	1.37408	4.95283	3.78628	1.86529
		2013	1.10327	0.337345	0.0124135	0.930056	0.503898	0.133245	0.227349	0.0930415	1.21882	0.702611	0.525817	1.14102	1.02369	0.67014	3.83064	0.0552343	0.0493582	3.148	0.644929	0.233228	0.878425	4.68714	2.23475	1.65367
		2014	0.925777	0.153134	-0.000603948	1.20484	0.605779	0.136405	0.260299	0.0604247	1.36163	0.73642	0.356903	1.555	1.1315	0.720069	4.0447	0.0862894	0.0559825	3.12813	0.694556	0.131636	1.06698	5.03969	2.00664	1.87315
		2015	0.995515	0.623515	-0.00596365	1.3007	0.747179	0.0333978	0.297492	0.114939	0.70692	0.804948	0.420655	0.971993	1.12811	0.726367	3.35093	0.0956793	0.0711825	2.7241	0.724105	0.262761	1.29321	5.34655	2.81943	1.41135
		2016	1.00694	0.436953	0.0709321	1.16908	0.673747	0.174623	0.283808	0.115369	1.69498	0.703922	0.408951	2.42195	1.22515	0.767027	4.36646	0.0776681	0.0618527	3.11104	0.79186	0.347567	1.34331	5.25844	2.75213	2.31841
		2017	1.16273	0.383088	-0.0111144	1.16481	0.652294	0.0638387	0.317046	0.127515	0.90222	0.8409	0.460077	1.20776	1.1564	0.727902	3.66897	0.0814479	0.061116	3.25559	0.940235	0.424683	1.1198	5.66357	2.77275	1.61345
		2018	1.03595	0.359925	-0.0288632	1.16184	0.649028	0.0104586	0.359588	0.153088	1.20291	0.87791	0.482965	1.95698	1.18828	0.784489	3.65755	0.0893601	0.0692423	2.86972	0.936984	0.395433	0.791592	5.64991	2.84892	1.8698
		2019	1.11571	0.511324	-0.0288073	1.08156	0.68337	-0.00698716	0.374158	0.190649	0.926063	0.846763	0.486647	1.70667	1.1634	0.895285	4.28668	0.0836977	0.0711915	3.65092	1.27186	0.321917	1.62889	5.93715	3.21222	1.97493
		2020	1.03822	0.480717	-0.0278254	0.972802	0.725231	-0.0156124	0.364647	0.214745	0.385798	0.857206	0.487832	1.30657	1.15986	0.929688	3.98299	0.0669112	0.0530521	3.27836	1.1452	0.285554	1.05344	5.60485	3.29472	1.65193
		2021	0.98766	0.453232	-0.0242186	0.920346	0.630523	0.0996614	0.348877	0.16473	1.29006	0.799545	0.381805	1.52276	1.12199	0.800351	3.56675	0.0725861	0.0581862	3.46093	1.18025	0.284242	0.991004	5.43126	2.85825	1.75279
